# Supplementary material for: Urinary Proteomic Shifts over Time and Their Associations with eGFR Decline in Chronic Kidney Disease
Source: Biomolecules. 2025 Jan 1;15(1):45. doi: 10.3390/biom15010045 (PMC11762955; doi:10.3390/biom15010045)
Supplement: Supplementary file 1 [file biomolecules-15-00045-s001.zip]

Archive with 2 entries (2 files):
- Manuscript_Supplementary_Biomolecules_Final.pdf
- Supplementary Data S1.xlsx
