# Supplementary material for: Urinary Proteomic Shifts over Time and Their Associations with eGFR Decline in Chronic Kidney Disease
Source: Biomolecules. 2025 Jan 1;15(1):45. doi: 10.3390/biom15010045 (PMC11762955; doi:10.3390/biom15010045)
Supplement: Supplementary file 1 [file biomolecules-15-00045-s001.zip › Supplementary Data S1.xlsx]

## Sheet: Supplementary Data 1
ID	Group	Timepoint	Sex	Age	eGFR	CKD_stage	PER_stage	KDIGO	Proteinuria	UROM_HUMAN	ALBU_HUMAN	AMBP_HUMAN	RNAS1_HUMAN	KNG1_HUMAN	CD59_HUMAN	P3IP1_HUMAN	OSTP_HUMAN	FBN1_HUMAN	TNR16_HUMAN	SEMG1_HUMAN	SEMG2_HUMAN	PTGDS_HUMAN	RNAS2_HUMAN	PLMN_HUMAN	CD44_HUMAN	TENA_HUMAN	GRN_HUMAN	EGF_HUMAN	SPRL1_HUMAN	HEG1_HUMAN	LAIR1_HUMAN	CSF1_HUMAN	TFF2_HUMAN	SDC1_HUMAN	IGHG3_HUMAN	IGHG2_HUMAN	KLK1_HUMAN	DLK1_HUMAN	THRB_HUMAN	ITIH4_HUMAN	CD27_HUMAN	FBLN2_HUMAN	APOD_HUMAN	IBP7_HUMAN	FBLN3_HUMAN	DAF_HUMAN	TENX_HUMAN	BT2A1_HUMAN	VTNC_HUMAN
AA 2591	diseased	followup	male	70	63.2	2	1	G2 A1	0.14	0.87	2.15	2.1	0.63	0.34	1.68	0.37		0.04	0.21			0.75	0.6		0.08				0.04	0.04	0.1	0.05					0.11	0.15	0.24	0.03						0.76	0.01
AA 2591	diseased	baseline	male	68	43	3	3	G3b A1	7	0.14	33.16	1.16	0.39	0.09								0.53		0.18											0.16	0.18			0.35	0.06									0.06
AD 4891	diseased	baseline	male	37	66.8	2	3	G2 A3	3.42	0.09	21.96	0.46	0.63									0.74													0.24	0.28
AD 4891	diseased	followup	male	37	61	2	3	G2 A3	2.41	0.34	22.02	3.5	0.38	0.13	0.48		0.18					1		0.03												1.09			0.09
AJ 5791	diseased	followup	female	47	63.8	2	1	G2 A1	0.09	0.4	9.76	1.12	0.63	0.94	1.2	0.11	0.96	0.02		0.12		1.01	0.37		0.08	0.03		0.05					0.21			0.39	0.11		0.14	0.19					0.11	0.33	0.01		0.12
AJ 5791	diseased	baseline	female	45	110.4	1	3	G1 A3	1.97	0.23	31.49	0.83	0.38	0.18	0.81							0.52			0.08			0.02							0.15	0.39				0.03
AN 9691	diseased	followup	female	53	104.7	1	2	G1 A2	0.42	0.58	17.03	1.47	0.63	0.51	0.81		0.4					1.31			0.04											1.27	0.11			0.12				0.64
AN 9691	diseased	baseline	female	52	113.4	1	3	G1 A3	4.01	0.09	32.9	1.87	0.63	0.13			0.09					0.52		0.1											0.33	0.51
AS 8891	healthy	followup	female	31	118	0	0	G1 A1	0.06	1.61	14.05	4.23	2.11	1.19	1.68	0.23	0.8	0.05	0.14			1.65	1.54		0.12		0.14	0.14	0.04	0.02	0.46	0.1			0.24	0.63	0.66		0.09	0.09	0.1			0.34		0.15	0.01
AS 8891	healthy	baseline	female	31	122.9	0	0	G1 A1	0.04	0.76	3.81	1.33	0.39		2.41	0.11			0.22			1.33			0.12	0.03	0.1		0.08	0.04	0.21	0.05	0.84	0.1	0.08		0.11
ASA 5791	diseased	baseline	female	47	66.7	2	3	G2 A3	3.8	0.34	50.82	2.34	0.63	0.28	0.81	0.23	0.09	0.02				1.01		0.26	0.08										0.77	1.47			0.29	0.06									0.18
ASA 5791	diseased	followup	female	47	91	1	3	G1 A3	3.51	0.52	6.02	0.57	0.38	0.18										0.1											0.43	1.09			0.09	0.03									0.18
AZ 3991	healthy	baseline	male	26	107.9	0	0	G1 A1	0.06	3.55	6.73	14.89	1.71	1.63	4.12	0.52	0.81	0.07	0.22			4.39	1.23		0.12		0.15			0.04	0.46	0.11	0.22	0.1		1.3	0.23				0.23	0.02	0.51	0.23	0.18	0.78		0.11	0.06
AZ 3991	healthy	followup	male	28	104.5	0	0	G1 A1	0.14	0.23	1.15	1.29		0.09	1.2		0.09					0.32			0.04
BM 4891	diseased	followup	male	37	58.8	3	3	G3a A3	7.45	0.18	39.12	0.97	0.63				0.09					0.52													0.33	0.39			0.18
BM 4891	diseased	baseline	male	36	59.8	3	3	G3a A3	6.92		19.98	0.59	0.39									0.32													0.24	0.28			0.14										0.06
DB 3891	healthy	followup	female	38	116.1	0	0	G1 A1	0.1	2.64	19.24	3.85	2.65	0.13	2.96	0.23	0.4	0.05	0.14			0.52	1.18		0.12		0.09			0.04		0.1		0.1		0.09	0.11		0.18		0.22					0.76			0.12
DB 3891	healthy	baseline	female	37	116.8	0	0	G1 A1	0.07	2.08	14.5	2.69	1.29	1.04	4.12	0.11	0.29	0.03	0.07			2.08	0.9		0.12		0.15	0.2		0.04				0.1	0.55	1.12	0.67			0.06	0.11		0.51	0.67		0.24
DB 4891	diseased	followup	male	37	51.3	3	3	G3a A3	0.64	0.79	60.01	5.55	0.63	0.34			0.09					1.3			0.08										0.24	0.28			0.09	0.06				0.22	0.24
DB 4891	diseased	baseline	male	36	53.7	3	3	G3a A3	1.61	0.28	68.28	3.17	0.38	0.13			0.09					1			0.08										0.24	0.28			0.04
DJ 0991	diseased	baseline	male	31	93.5	1	2	G1 A2	0.24	0.4	50.99	3.19	0.91	0.51	0.48		0.09				0.1	1.01			0.08										0.64	0.78	0.11
DJ 0991	diseased	followup	male	31	100.4	1	3	G1 A3	0.52	0.72	19.31	2.59	0.91	0.58	1.68		0.09	0.01				0.74			0.04										0.64	1.09	0.11			0.12				0.1		0.07
EM 0891	diseased	followup	male	42	34.6	3	3	G3b A1	5.03		2.91	0.46					0.18					0.52																	0.04	0.06									0.06
EM 0891	diseased	baseline	male	40	56.9	3	3	G3a A3	8.95		30.4	0.85	0.39									0.33													0.24	0.4			0.09
GS 2791	healthy	followup	male	49	115.9	0	0	G1 A1	0.11	0.46	1.89	0.83	0.63	0.04	1.2	0.52	0.09	0.06	0.21			0.52			0.08						0.1		0.21	0.1												0.15
GS 2791	healthy	baseline	male	49	105.6	0	0	G1 A1	0.08	1.3	8.05	1.46	0.63	1.1	1.68	0.11	1.13					1	0.59		0.08		0.09	0.25			0.1		0.21		0.64	1.27	0.22			0.12				0.48		0.15
JAJ 0891	diseased	baseline	female	41	53.2	3	2	G3a A2	0.49	0.46	60.18	4.23	0.18	0.23			0.09					1.65														0.93									0.05
JAJ 0891	diseased	followup	female	42	42.7	3	2	G3b A1	0.5	0.72	15.49	1.47	0.38	0.28								0.52													0.64	1.27				0.12
JJ 3991	diseased	followup	female	27	133.8	1	3	G1 A3	2.75	0.13	4.03	0.16					0.09
JJ 3991	diseased	baseline	female	28	135.8	1	3	G1 A3	1.62	0.18	55.42	1.12	0.18	0.28			0.09																		0.33	0.64
JK 6791	healthy	followup	female	45	106.9	0	0	G1 A2	0.21	1.95	7.67	3.17	0.63	1.02	2.96	0.11	1.32	0.08	0.21			1	0.86		0.12	0.02	0.09	0.22	0.08	0.06	0.46	0.1	0.21	0.1	0.43	0.28	0.35		0.09					0.64		0.64	0.02		0.12
JK 6791	healthy	baseline	female	44	95.8	0	0	G1 A2	0.21	0.92	1.2	1.16	0.18	0.18	1.78	0.11	0.09					0.53			0.08						0.1						0.11
KI 1791	healthy	baseline	female	49	111.8	0	0	G1 A1	0.08	3.75	22.94	16.16	1.71	2.52	6.7	0.52	1.14	0.07	0.22			1.67	1.23		0.2		0.21	0.23		0.02	0.46	0.11			1.07	1.12	0.36			0.06	0.11		0.74	0.23	0.06	0.24		0.11
KI 1791	healthy	followup	female	50	107.2	0	0	G1 A1	0.14		0.97	0.57	0.38		1.2	0.52	0.09		0.14						0.08									0.1					0.14
MAV 3002	diseased	followup	male	18	62.4	2	3	G2 A3	2.16	0.13	3.08	0.25										0.15														0.28				0.06
MAV 3002	diseased	baseline	male	18	74	2	3	G2 A3	1.86	0.34	55.84	2.34	1.65	0.09	2.98		0.18	0.02				2.05		0.22	0.04			0.02							0.43				0.04	0.09				0.35
MF 1991	healthy	followup	female	29	117.2	0	0	G1 A2	0.18	3.12	14.7	2.87	2.11	0.86	1.2		0.52	0.01				1	1.18		0.08		0.14	0.09			0.46				0.15	0.18	0.66		0.09	0.09	0.1			0.48
MF 1991	healthy	baseline	female	28	121.4	0	0	G1 A2	0.18	2.67	3.4	3	1.71	0.73	5.29	0.37	0.4	0.07	0.22			0.52	0.38	0.03	0.04	0.03	0.1		0.04	0.02	0.33	0.11	0.84	0.1	0.24		0.36		0.09				0.32		0.12	0.16	0.01	0.05
MGT 6891	diseased	baseline	male	35	45.7	3	3	G3a A3	7.8		35.69	2.87	0.38	0.09								0.32		0.34											0.33	0.28			0.24										0.18
MGT 6891	diseased	followup	male	36	60.2	2	3	G2 A3	5.68		12.41	0.25	0.38			0.11						0.52		0.22											0.15	0.09			0.18										0.06
NA 0891	healthy	baseline	female	40	112.9	0	0	G1 A1	0.07	2.84	4.99	2.71	0.95	1.23	3.19	0.11	0.4	0.02	0.14			1.33	0.38		0.04			0.31			0.33			0.1	0.44	0.52	0.36			0.03	0.11		0.32	0.23	0.06
NA 0891	healthy	followup	female	41	110.7	0	0	G1 A1	0.12	3.87	22.99	10.08	2.65	2.6	4.88	0.23	0.52	0.08	0.29			1.65	1.54		0.12	0.04		0.14	0.08	0.04	0.46	0.05	0.47	0.1		0.28	0.35		0.24	0.09			0.15	0.34	0.24	0.15		0.1	0.18
NES 0991	diseased	baseline	male	31	53.9	3	3	G3a A3	0.96	0.46	81.67	6.08	0.91	0.23	1.2		0.18	0.02				1.65			0.04										0.9	1.68			0.09	0.03				0.35	0.05				0.06
NES 0991	diseased	followup	male	32	51.4	3	3	G3a A3	0.9	0.34	5.01	0.58			0.22							0.32
RAS 0891	diseased	followup	female	42	118.5	1	3	G1 A3	0.66	1.12	25.28	1.66	1.25	0.79	1.2		0.09	0.01				0.32		0.07	0.04			0.05								1.47				0.09			0.15	0.35
RAS 0891	diseased	baseline	female	41	119.2	1	3	G1 A3	1.92	0.09	44.7	2.1	1.65	0.23	6.18	0.11	0.18	0.05				1.65	0.17	0.3	0.08		0.05	0.07			0.33		0.78			0.18			0.04	0.09			0.99	0.81		0.15	0.01
SA 5891	healthy	followup	male	37	75.5	0	0	G2 A1	0.08	1.21	2.28	0.83	0.63		1.2	0.37	0.09		0.21			1.65			0.08									0.1			0.11									0.64
SA 5891	healthy	baseline	male	36	78.5	0	0	G2 A1	0.08	2.79	6.32	4.63	0.91	0.45	3.83	0.37	0.52	0.02	0.21	0.68	0.32	2.49	1.18		0.12	0.02	0.19	0.02	0.04	0.06	0.46		0.47	0.1	0.24	0.18	0.35		0.04		0.1			0.64		0.89	0.01		0.12
SA 6991	healthy	followup	female	26	122.9	0	0	G1 A1	0.06	1.72	14.7	1.46	2.11	1.02	1.68		0.96	0.05				0.32	1.18		0.12		0.09	0.19	0.13					0.1	0.76	0.77	0.22		0.18		0.1			0.81		0.33			0.12
SA 6991	healthy	baseline	female	25	126.3	0	0	G1 A1	0.1	1.12	24.11	2.09	2.66		1.68	0.37	0.29	0.01	0.21			3.02	0.86		0.08		0.14					0.05		0.1		0.09	0.5				0.1			0.1		0.42
SAN 5791	diseased	followup	female	46	95	1	2	G1 A2	0.48	0.65	15.49	0.69	1.25	0.71	0.81		0.29					0.75						0.22								1.68	0.22			0.16				0.35
SAN 5791	diseased	baseline	female	46	97.4	1	3	G1 A3	0.54	0.95	67.97	0.97	0.91	0.71	0.8		0.18					0.74			0.04			0.02							0.43	0.92	0.11							0.34		0.07
SB 0891	diseased	baseline	male	41	51.6	3	3	G3a A3	2.37		57.4	2.33	0.38	0.28								0.74		0.03	0.04											0.63			0.04										0.06
SB 0891	diseased	followup	male	42	55	3	3	G3a A3	4.17	0.09	3.64	0.25	0.18	0.09	0.22		0.18					0.32														0.39				0.06
SM 5891	healthy	baseline	female	35	109.6	0	0	G1 A2	0.15	3.55	20.01	2.17	1.29	0.8	2.4	0.11	0.29					0.52	0.62		0.12					0.02			0.5	0.1	0.44	0.79							0.32	0.36
SM 5891	healthy	followup	female	36	116.7	0	0	G1 A1	0.11	1.83	13.43	2.09	0.63	1.1	2.97	0.51	1.13	0.04	0.21			1.3	0.37		0.08		0.09	0.3	0.04		0.46	0.1	0.47	0.1	0.64	0.77	0.22			0.19			0.51	0.34		0.33			0.06
TM 5991	diseased	followup	male	26	121.2	1	2	G1 A2	0.36	0.72	21.99	2.33	1.25	0.86	1.68	0.11	0.09					1.3			0.08				0.04						0.76	1.67				0.12				0.1		0.33
TM 5991	diseased	baseline	male	25	112.2	1	3	G1 A3	0.62	0.76	64	3.65	0.64	0.73	1.26		0.29			0.06		1.32	0.17		0.04											1.72				0.12				0.23
TZ 6891	healthy	baseline	male	33	126.4	0	0	G1 A1	0.1	3.96	2.1	12.63	4.25	0.65	5.28	0.37	0.52	0.12	0.22			1.32	1.23		0.2		0.15	0.02	0.04	0.04	0.21	0.11	0.84	0.1				0.16	0.14		0.36					0.44			0.25
TZ 6891	healthy	followup	male	34		0	0	G1 A2	0.15	0.34	11.72	3.17	1.25	0.23	1.2	0.23	0.09	0.03				0.74			0.08								0.21	0.1			0.11				0.1			0.22		0.33
UA 0991	healthy	baseline	female	29	100.3	0	0	G1 A1	0.04	2.67	5.51	5.34	1.71	0.59	6.72	0.53	0.29	0.09	0.22			1.33	1.23	0.03	0.16	0.05	0.05			0.02	0.33	0.05	0.84	0.1			0.51		0.14		0.23		0.15	0.11		0.44	0.01
UA 0991	healthy	followup	female	31	89.9	0	0	G2 A1	0.13	0.46	1.24	0.69		0.51	0.48		0.09					0.32			0.04			0.09								0.28				0.03
ZK 8691	healthy	followup	female	52	118.7	0	0	G1 A1	0.06	1.95	8.85	2.87	2.11	0.71	2.26		0.29	0.06				1	1.54		0.08		0.14				0.46			0.1					0.18		0.22			0.22		0.64
ZK 8691	healthy	baseline	female	51	131.2	0	0	G1 A2	0.25	2.36	12.03	26.23	1.71	0.88	4.12	0.52	0.18	0.06	0.22	0.12	0.15	3.07	2.07		0.12	0.01	0.21			0.04	0.33	0.11	0.22	0.1	0.66	0.79	0.11			0.06	0.23		0.15	0.67		0.24		0.11	0.12
ZL 3891	healthy	baseline	female	38	118.9	0	0	G1 A1	0.1	0.65	5.75	2.09	0.63	0.58	3.84	0.52	0.29	0.07	0.29			0.75	0.87		0.12	0.03	0.09	0.05	0.04		0.46		0.47	0.1	0.33	0.18	0.22		0.09		0.34					0.24	0.01
ZL 3891	healthy	followup	female	39	120.7	0	0	G1 A1	0.09	0.29	1.25	0.7	0.18	0.18	1.2	0.37	0.09					0.15			0.04
[truncated: 674 more columns]
